# Supplementary material for: Effect of Micro and Nano Boron Nitride on Thermal Conductivity and Electrical Properties of Mica Tape
Source: Materials (Basel). 2026 Apr 29;19(9):1821. doi: 10.3390/ma19091821 (PMC13165072; doi:10.3390/ma19091821)
Supplement: Supplementary file 1 [file materials-19-01821-s001.zip]

Archive with 1 entries (1 files):
- materials-4173079-supplementary.pdf
